# Supplementary material for: LOXL1 confers antiapoptosis and promotes gliomagenesis through stabilizing BAG2
Source: Cell Death Differ. 2020 May 18;27(11):3021–36. doi: 10.1038/s41418-020-0558-4 (PMC7557908; doi:10.1038/s41418-020-0558-4)
Supplement: Supplementary file 8 — Supplementary Table. 1 [file 41418_2020_558_MOESM8_ESM.xlsx]

## Sheet: Sheet2
Table. 1 Molecular docking of LOXL1 to BAG2
Interacting residue-01
LOXL1	BAG2	Type of action
Gln450	Asp127(main chain)，Asn130	Hydrogen bond
Trp445	His134	π-πstacking
Arg440	Asp152	Hydrogen bond
Arg438	Asp166	Hydrogen bond
Thr442, Asp456	Arg173	Hydrogen bond
Ser447	Ser184	Hydrogen bond
Lys400	Asn180	Hydrogen bond
Glu399	Asn180,Asn183	Hydrogen bond
Arg394	Ile188	Hydrogen bond
Interacting residue-02
LOXL1	BAG2	Type of action
Phe489	Lys123	cation-π
Phe489(main chain)	Asp127	Hydrogen bond
Cys487(main chain),Asn491(main chain)	Asn130	Hydrogen bond
Cys497	His134	Hydrogen bond
Thr442	Asp152	Hydrogen bond
His500	Asp166	Hydrogen bond
Tyr452	Lys169	Hydrogen bond
Ser499	Ile170(main chain)	Hydrogen bond
Thr459(main chain),Thr498(main chain),Ser499(main chain)	Arg173	Hydrogen bond
His449(main chain)	Arg179	Hydrogen bond
Glu483	Asn180	Hydrogen bond
Asn513	Ser184	Hydrogen bond
Asp515	Lys186	Hydrogen bond
Interacting residue-03
LOXL1	BAG2	Type of action
Ser382	Asp127	Hydrogen bond
Thr486	Asn130	Hydrogen bond
Lys493	His134(main chain)	Hydrogen bond
Glu483,Ser499	Arg173	Hydrogen bond
Asp515	Asn183	Hydrogen bond
Ala514(main chain),Asp515	Ser184	Hydrogen bond
Gln386	Ala187(main chain)	Hydrogen bond
Interacting residue-04
LOXL1	BAG2	Type of action
Tyr414	Ser109(main chain)	Hydrogen bond
Asp515	Lys123	Hydrogen bond
Asp517(main chain)	Asp127	Hydrogen bond
Set499(main chain)	Arg173	Hydrogen bond
His500	Arg173	cation-π,Hydrogen bond
Tyr452	Asn180	Hydrogen bond
Gln450	Ser184	Hydrogen bond
Arg394,Tyr391	Ile188	Hydrogen bond
Interacting residue-05
LOXL1	BAG2	Type of action
Arg562	His112(main chain)	Hydrogen bond
Tyr563,Val564(main chain)	Lys123	Hydrogen bond
Ser382	Asn130	Hydrogen bond
Phe489(main chain)	Lys154	Hydrogen bond
Glu483	Arg173	Hydrogen bond
Asp515(main chain)	Ser184	Hydrogen bond
His389(main chain)	Ile188	Hydrogen bond
Interacting residue-06
LOXL1	BAG2	Type of action
Tyr452	Asp166(main chain)	Hydrogen bond
Trp445	Lys169	cation-π
Glu483,Ser499(main chain)	Arg173	Hydrogen bond
Lys493	Asn180(main chain)	Hydrogen bond
Lys493	Ser184	Hydrogen bond
Interacting residue-07
LOXL1	BAG2	Type of action
Asp413,Tyr414	Glu108	Hydrogen bond
Tyr414	Ser109	Hydrogen bond
Tyr391	Ser109(main chain)	Hydrogen bond
Asn513,Asp515	Lys123	Hydrogen bond
His451	Phe124	π-πstacking
Ser485(main chain),Thr486	Asn130	Hydrogen bond
Lys493	Ala131(main chain)	Hydrogen bond
Lys493	His134	cation-π
Cys487(main chain)	His134	Hydrogen bond
Leu492(main chain),Lys493(main chain)	Arg173	Hydrogen bond
Thr498	Asn180	Hydrogen bond
Ser499(main chain)	Ser184	Hydrogen bond
Interacting residue-08
LOXL1	BAG2	Type of action
Thr511(main chain),Asn513	Lys123	Hydrogen bond
Tyr512	Lys123	cation-π
Glu483	Asn130	Hydrogen bond
Ser499(main chain)	Ser133	Hydrogen bond
Arg440	Asp152	Hydrogen bond
Trp443(main chain),Tyr452	Arg173	Hydrogen bond
